# Supplementary material for: Identification of m6A- and ferroptosis-related lncRNA signature for predicting immune efficacy in hepatocellular carcinoma
Source: Front Immunol. 2022 Aug 11;13:914977. doi: 10.3389/fimmu.2022.914977 (PMC9402990; doi:10.3389/fimmu.2022.914977)
Supplement: Supplementary file 1 [file DataSheet_1.zip]

Archive with 3 entries (3 files):
- Supplementary Material/Figure S1.pdf
- Supplementary Material/Figure S2.pdf
- Supplementary Material/Table S1.DOCX
